# Supplementary material for: Impact of four different recumbencies on the distribution of ventilation in conscious or anaesthetized spontaneously breathing beagle dogs: An electrical impedance tomography study
Source: PLoS One. 2017 Sep 18;12(9):e0183340. doi: 10.1371/journal.pone.0183340 (PMC5603158; doi:10.1371/journal.pone.0183340)
Supplement: S1 Table — These are the COV and GI data collected during the study. (XLSX) [file pone.0183340.s001.xlsx]

## Sheet: Categories
Treatment category	Mental state	Recumbency	Note
Tr. 11	Conscious	RLR	Conscious baseline
Tr. 12	Conscious	DR
Tr. 13	Conscious	LLR
Tr. 14	Conscious	SR
Tr. 21	Conscious	RLR	2nd conscious baseline, right before anaesthesia
Tr. 31	Anaesthetized	RLR	Anaesthetized baseline
Tr. 32	Anaesthetized	DR
Tr. 33	Anaesthetized	LLR
Tr. 34	Anaesthetized	SR

## Sheet: horizontal COV
Names of dogs	Tr. 11	Tr. 12	Tr. 13	Tr. 14	Tr. 21	Tr. 31	Tr. 32	Tr. 33	Tr. 34
bil	45.0246	50.2404	54.2664	45.7567	45.9207	44.8169	46.5554	47.8227	50.2329
buc	44.5965	52.0841	51.2784	49.239	47.2561	43.8677	41.2239	44.6892	47.1432
fer	49.9297	48.0271	45.3837	48.7512	50.2184	50.7469	47.8087	44.3106	49.3242
hek	50.9885	50.2126	47.4582	50.5544	51.7878	50.0097	50.4105	47.3794	50.5858
hor	48.6287	47.2039	49.6291	49.0388	48.5324	48.1006	46.6944	46.6075	48.4978
ram	44.6422	50.1205	53.8179	45.055	54.1718	49.4913	50.1715	53.1754	56.7023
sid	46.291	48.7566	49.7454	49.0831	48.1847	46.2497	46.9873	48.1389	49.8912
ste	47.9798	47.3507	50.1381	46.8409	46.8467	45.118	46.5345	49.6089	46.5612
xan	49.1393	49.1793	51.6591	43.8975	47.6216	46.6325	44.5051	45.5661	49.1948

## Sheet: vert COV
Names of dogs	Tr. 11	Tr. 12	Tr. 13	Tr. 14	Tr. 21	Tr. 31	Tr. 32	Tr. 33	Tr. 34
bil	48.4609	46.3541	49.7882	49.8639	49.9025	50.4272	49.4043	51.8317	49.6521
buc	51.3863	49.3268	49.3179	49.0971	50.5495	52.2235	47.5944	52.1077	52.5209
fer	51.4652	52.2213	50.2713	47.6088	48.9973	51.8441	52.69	53.798	51.7939
hek	50.6103	51.0421	50.6002	52.5471	51.692	52.0921	51.7613	51.9343	52.0077
hor	49.7286	49.5689	49.9952	48.3846	51.7127	51.3489	50.0965	52.6542	49.6584
ram	51.3337	48.3239	50.6943	55.3808	49.5581	53.1115	49.0764	51.1309	50.1154
sid	49.9221	48.533	50.0783	49.661	50.4633	51.8857	50.661	51.2453	50.2824
ste	50.1641	48.4601	52.8369	51.537	52.0258	53.2637	48.4353	51.4028	52.636
xan	48.7376	49.0776	47.644	49.2511	49.5189	51.8713	48.5104	49.8225	48.6945

## Sheet: GI
Names of dogs	Tr. 11	Tr. 12	Tr. 13	Tr. 14	Tr. 21	Tr. 31	Tr. 32	Tr. 33	Tr. 34
bil	0.363405	0.359713	0.366535	0.355301	0.375071	0.362936	0.349235	0.371561	0.348487
buc	0.340157	0.341419	0.340687	0.350567	0.34797	0.351841	0.340541	0.338007	0.358488
fer	0.350539	0.365607	0.361231	0.370106	0.347832	0.348643	0.335276	0.340968	0.36685
hek	0.365967	0.355981	0.37214	0.34867	0.360983	0.36654	0.362731	0.37431	0.34062
hor	0.339932	0.362915	0.3726	0.355066	0.347165	0.339471	0.37459	0.377446	0.349553
ram	0.328168	0.377873	0.34721	0.398043	0.360228	0.342863	0.35831	0.34654	0.396409
sid	0.337014	0.373142	0.344658	0.348821	0.337919	0.342015	0.353774	0.366611	0.33872
ste	0.371485	0.347302	0.335382	0.346294	0.372603	0.35361	0.370793	0.35688	0.352831
xan	0.34645	0.343041	0.338454	0.343448	0.357173	0.37489	0.343768	0.346476	0.352004
