# Supplementary material for: Impact of four different recumbencies on the distribution of ventilation in conscious or anaesthetized spontaneously breathing beagle dogs: An electrical impedance tomography study
Source: PLoS One. 2017 Sep 18;12(9):e0183340. doi: 10.1371/journal.pone.0183340 (PMC5603158; doi:10.1371/journal.pone.0183340)
Supplement: S2 Table — This is a summary of the statistical results. (XLSX) [file pone.0183340.s002.xlsx]

## Sheet: Summary
Effect of inducing anaesthesia
Paired t-test
Vertical COV
P =	0.00658674
	Significant	increase
Indicates:	Dorsal shift
Horizontal COV
P =	0.010319
	Significant	decrease
Indicates:	Left shift
GI
P =	0.526503
Effect of recumbency
1 way rep meas ANNOVA
	Vertical COV
	p-value
conscious	0.418793
anaesthetized	0.00183436
anaestheized DR to LLR	0.0136352	Indicated by Bonferroni
	Horizontal COV
	p-value
conscious	0.0740415
anaesthetized	0.00815907
anaestheized DR to SR	0.0297266	Indicated by Bonferroni
	GI
	p-value
conscious	0.529131
anaesthetized	0.949119

## Sheet: KS test for normality
Everything is normally distributed
			Horizontal COV									Vertical COV								GI

## Sheet: inducing anaesthesia - paired t
Vertical COV													Horizontal COV													GI
P =	0.00658674												P =	0.010319												P =	0.526503
	Significant	increase												Significant	decrease												NOT Significant
Indicates:	Dorsal shift												Indicates:	Left shift
T-Test													T-Test
Notes																										T-Test
Output Created		07-MAY-2015 11:25:27											Notes
Comments													Output Created		07-MAY-2015 11:33:11											Notes
Input	Data	D:\My Documents\2 EIT\3 beagle EIT\4 Kyoto abstract presentation\Statistics\vertical COV.sav											Comments													Output Created		07-MAY-2015 11:38:05
	Active Dataset	DataSet1											Input	Data	D:\My Documents\2 EIT\3 beagle EIT\4 Kyoto abstract presentation\Statistics\horizontal COV.sav											Comments
	Filter	<none>												Active Dataset	DataSet2											Input	Data	D:\My Documents\2 EIT\3 beagle EIT\4 Kyoto abstract presentation\Statistics\GI.sav
	Weight	<none>												Filter	<none>												Active Dataset	DataSet3
	Split File	<none>												Weight	<none>												Filter	<none>
	N of Rows in Working Data File	9												Split File	<none>												Weight	<none>
Missing Value Handling	Definition of Missing	User defined missing values are treated as missing.												N of Rows in Working Data File	9												Split File	<none>
	Cases Used	Statistics for each analysis are based on the cases with no missing or out-of-range data for any variable in the analysis.											Missing Value Handling	Definition of Missing	User defined missing values are treated as missing.												N of Rows in Working Data File	9
Syntax		T-TEST PAIRS=Tr.21 WITH Tr.31 (PAIRED) /CRITERIA=CI(.9500) /MISSING=ANALYSIS.												Cases Used	Statistics for each analysis are based on the cases with no missing or out-of-range data for any variable in the analysis.											Missing Value Handling	Definition of Missing	User defined missing values are treated as missing.
Resources	Processor Time	00:00:00.00											Syntax		T-TEST PAIRS=Tr.21 WITH Tr.31 (PAIRED) /CRITERIA=CI(.9500) /MISSING=ANALYSIS.												Cases Used	Statistics for each analysis are based on the cases with no missing or out-of-range data for any variable in the analysis.
	Elapsed Time	00:00:00.01											Resources	Processor Time	00:00:00.00											Syntax		T-TEST PAIRS=Tr.21 WITH Tr.31 (PAIRED) /CRITERIA=CI(.9500) /MISSING=ANALYSIS.
														Elapsed Time	00:00:00.00											Resources	Processor Time	00:00:00.00
																											Elapsed Time	00:00:00.01
Paired Samples Statistics
		Mean	N	Std. Deviation	Std. Error Mean								Paired Samples Statistics
Pair 1	Tr. 21	50.4911	9	1.10043	0.366811										Mean	N	Std. Deviation	Std. Error Mean								Paired Samples Statistics
	Tr. 31	52.0075	9	0.854517	0.284839								Pair 1	Tr. 21	48.9489	9	2.64394	0.881313										Mean	N	Std. Deviation	Std. Error Mean
														Tr. 31	47.2259	9	2.47168	0.823894								Pair 1	Tr. 21	0.356327	9	0.0123423	0.00411411
Paired Samples Correlations																											Tr. 31	0.353645	9	0.0121688	0.00405628
		N	Correlation	Sig.									Paired Samples Correlations
Pair 1	Tr. 21 & Tr. 31	9	0.20172	0.60274											N	Correlation	Sig.									Paired Samples Correlations
													Pair 1	Tr. 21 & Tr. 31	9	0.818387	0.00700275											N	Correlation	Sig.
Paired Samples Test																										Pair 1	Tr. 21 & Tr. 31	9	0.508576	0.162082
		Paired Differences					t	df	Sig. (2-tailed)				Paired Samples Test
		Mean	Std. Deviation	Std. Error Mean	95% Confidence Interval of the Difference										Paired Differences					t	df	Sig. (2-tailed)				Paired Samples Test
					Lower	Upper									Mean	Std. Deviation	Std. Error Mean	95% Confidence Interval of the Difference										Paired Differences					t	df	Sig. (2-tailed)
Pair 1	Tr. 21 - Tr. 31	-1.51642	1.24971	0.416571	-2.47703	-0.555802	-3.64023	8	0.00658674									Lower	Upper									Mean	Std. Deviation	Std. Error Mean	95% Confidence Interval of the Difference
													Pair 1	Tr. 21 - Tr. 31	1.723	1.55027	0.516757	0.531351	2.91464	3.33425	8	0.010319									Lower	Upper
																										Pair 1	Tr. 21 - Tr. 31	0.00268181	0.012151	0.00405032	-0.00665825	0.0120219	0.662122	8	0.526503

## Sheet: 1 way anova vert COV
1 way rep meas ANNOVA	vertical COV
	p-value
conscious	0.418793
anaesthetized	0.00183436
anaestheized DR to LLR	0.0136352	Bonferroni
GLM Tr.11 Tr.12 Tr.13 Tr.14 Tr.31 Tr.32 Tr.33 Tr.34
/WSFACTOR=recumbency 4 Polynomial
/MEASURE=vertCOV_conscious vertCOV_anaesthetized
/METHOD=SSTYPE(3)
/PLOT=PROFILE(recumbency)
/EMMEANS=TABLES(recumbency) COMPARE ADJ(BONFERRONI)
/PRINT=HOMOGENEITY
/CRITERIA=ALPHA(.05)
/WSDESIGN=recumbency.
General Linear Model
Notes
Output Created		07-MAY-2015 12:07:56
Comments
Input	Data	D:\My Documents\2 EIT\3 beagle EIT\4 Kyoto abstract presentation\Statistics\vertical COV.sav
	Active Dataset	DataSet1
	Filter	<none>
	Weight	<none>
	Split File	<none>
	N of Rows in Working Data File	9
Missing Value Handling	Definition of Missing	User-defined missing values are treated as missing.
	Cases Used	Statistics are based on all cases with valid data for all variables in the model.
Syntax		GLM Tr.11 Tr.12 Tr.13 Tr.14 Tr.31 Tr.32 Tr.33 Tr.34 /WSFACTOR=recumbency 4 Polynomial /MEASURE=vertCOV_conscious vertCOV_anaesthetized /METHOD=SSTYPE(3) /PLOT=PROFILE(recumbency) /EMMEANS=TABLES(recumbency) COMPARE ADJ(BONFERRONI) /PRINT=HOMOGENEITY /CRITERIA=ALPHA(.05) /WSDESIGN=recumbency.
Resources	Processor Time	00:00:00.23
	Elapsed Time	00:00:00.25
[DataSet1] D:\My Documents\2 EIT\3 beagle EIT\4 Kyoto abstract presentation\Statistics\vertical COV.sav
Warnings
The HOMOGENEITY specification in the PRINT subcommand will be ignored because there are no between-subjects factors.
Within-Subjects Factors
Measure		Dependent Variable
vertCOV_conscious	1	Tr.11
	2	Tr.12
	3	Tr.13
	4	Tr.14
vertCOV_anaesthetized	1	Tr.31
	2	Tr.32
	3	Tr.33
	4	Tr.34
Multivariate Testsa
Effect			Value	F	Hypothesis df	Error df	Sig.
Between Subjects	Intercept	Pillai's Trace	0.999774	15480.190b	2	7	1.73651e-13
		Wilks' Lambda	0.000226044	15480.190b	2	7	1.73651e-13
		Hotelling's Trace	4422.91	15480.190b	2	7	1.73651e-13
		Roy's Largest Root	4422.91	15480.190b	2	7	1.73651e-13
Within Subjects	recumbency	Pillai's Trace	0.838097	2.588b	6	3	0.23284
		Wilks' Lambda	0.161903	2.588b	6	3	0.23284
		Hotelling's Trace	5.17653	2.588b	6	3	0.23284
		Roy's Largest Root	5.17653	2.588b	6	3	0.23284
a. Design: Intercept Within Subjects Design: recumbency
b. Exact statistic
Mauchly's Test of Sphericitya
Within Subjects Effect		Mauchly's W	Approx. Chi-Square	df	Sig.	Epsilonb
						Greenhouse-Geisser	Huynh-Feldt	Lower-bound
recumbency	vertCOV_conscious	0.217661	10.2502	5	0.0711132	0.549122	0.673018	0.333333
	vertCOV_anaesthetized	0.450127	5.36586	5	0.377233	0.663362	0.882473	0.333333
Tests the null hypothesis that the error covariance matrix of the orthonormalized transformed dependent variables is proportional to an identity matrix.
a. Design: Intercept Within Subjects Design: recumbency
b. May be used to adjust the degrees of freedom for the averaged tests of significance. Corrected tests are displayed in the Tests of Within-Subjects Effects table.
Tests of Within-Subjects Effects
Multivariatea,b
Within Subjects Effect		Value	F	Hypothesis df	Error df	Sig.
recumbency	Pillai's Trace	0.512765	2.75822	6	48	0.0219637
	Wilks' Lambda	0.510249	3.066c	6	46	0.0131222
	Hotelling's Trace	0.914727	3.354	6	44	0.00827315
	Roy's Largest Root	0.862431	6.899d	3	24	0.00164198
a. Design: Intercept Within Subjects Design: recumbency
b. Tests are based on averaged variables.
c. Exact statistic
d. The statistic is an upper bound on F that yields a lower bound on the significance level.
Univariate Tests
Source			Type III Sum of Squares	df	Mean Square	F	Sig.
recumbency	vertCOV_conscious	Sphericity Assumed	7.3377	3	2.4459	0.979665	0.418793
		Greenhouse-Geisser	7.3377	1.64737	4.4542	0.979665	0.38514
		Huynh-Feldt	7.3377	2.01905	3.63423	0.979665	0.397414
		Lower-bound	7.3377	1	7.3377	0.979665	0.35127
	vertCOV_anaesthetized	Sphericity Assumed	27.2989	3	9.09964	6.75661	0.00183436
		Greenhouse-Geisser	27.2989	1.99008	13.7175	6.75661	0.00756743
		Huynh-Feldt	27.2989	2.64742	10.3115	6.75661	0.00299699
		Lower-bound	27.2989	1	27.2989	6.75661	0.0316499
Error(recumbency)	vertCOV_conscious	Sphericity Assumed	59.9201	24	2.49667
		Greenhouse-Geisser	59.9201	13.1789	4.54666
		Huynh-Feldt	59.9201	16.1524	3.70967
		Lower-bound	59.9201	8	7.49001
	vertCOV_anaesthetized	Sphericity Assumed	32.3226	24	1.34678
		Greenhouse-Geisser	32.3226	15.9207	2.03023
		Huynh-Feldt	32.3226	21.1794	1.52614
		Lower-bound	32.3226	8	4.04033
Tests of Within-Subjects Contrasts
Source			Type III Sum of Squares	df	Mean Square	F	Sig.
recumbency	vertCOV_conscious	Linear	0.922466	1	0.922466	0.24797	0.631907
		Quadratic	3.36483	1	3.36483	1.48068	0.258345
		Cubic	3.05041	1	3.05041	2.03707	0.19135
	vertCOV_anaesthetized	Linear	1.15548	1	1.15548	1.24913	0.296156
		Quadratic	3.52939	1	3.52939	1.50818	0.25432
		Cubic	22.6141	1	22.6141	29.1742	0.000645006
Error(recumbency)	vertCOV_conscious	Linear	29.7606	8	3.72008
		Quadratic	18.1799	8	2.27249
		Cubic	11.9796	8	1.49745
	vertCOV_anaesthetized	Linear	7.40025	8	0.925032
		Quadratic	18.7213	8	2.34016
		Cubic	6.20111	8	0.775139
Tests of Between-Subjects Effects
Transformed Variable: Average
Source		Type III Sum of Squares	df	Mean Square	F	Sig.
Intercept	vertCOV_conscious	89927.4	1	89927.4	21269.5	5.46515e-15
	vertCOV_anaesthetized	94002.2	1	94002.2	34441	7.95337e-16
Error	vertCOV_conscious	33.824	8	4.228
	vertCOV_anaesthetized	21.8349	8	2.72937
Estimated Marginal Means
recumbency
Estimates
Measure		Mean	Std. Error	95% Confidence Interval
				Lower Bound	Upper Bound
vertCOV_conscious	1	50.201	0.371291	49.3448	51.0572
	2	49.212	0.559596	47.9216	50.5024
	3	50.1362	0.454364	49.0885	51.184
	4	50.3702	0.802839	48.5188	52.2215
vertCOV_anaesthetized	1	52.0075	0.284839	51.3507	52.6644
	2	49.8033	0.55401	48.5257	51.0808
	3	51.7697	0.366119	50.9255	52.614
	4	50.8179	0.479672	49.7118	51.924
Pairwise Comparisons
Measure			Mean Difference (I-J)	Std. Error	Sig.b	95% Confidence Interval for Differenceb
						Lower Bound	Upper Bound
vertCOV_conscious	1	2	0.988991	0.451365	0.358903	-0.581253	2.55924
		3	0.064739	0.475404	1	-1.58913	1.71861
		4	-0.169168	0.799107	1	-2.94916	2.61083
	2	1	-0.988991	0.451365	0.358903	-2.55924	0.581253
		3	-0.924252	0.721719	1	-3.43503	1.58652
		4	-1.15816	1.09172	1	-4.95612	2.6398
	3	1	-0.064739	0.475404	1	-1.71861	1.58913
		2	0.924252	0.721719	1	-1.58652	3.43503
		4	-0.233907	0.740173	1	-2.80888	2.34107
	4	1	0.169168	0.799107	1	-2.61083	2.94916
		2	1.15816	1.09172	1	-2.6398	4.95612
		3	0.233907	0.740173	1	-2.34107	2.80888
vertCOV_anaesthetized	1	2	2.20426	0.682417	0.0723341	-0.16979	4.5783
		3	0.237809	0.513928	1	-1.55008	2.0257
		4	1.18962	0.422494	0.135858	-0.280184	2.65943
	2	1	-2.20426	0.682417	0.0723341	-4.5783	0.16979
		3	-1.966*	0.446446	0.0136352	-3.51958	-0.413315
		4	-1.01464	0.697463	1	-3.44102	1.41175
	3	1	-0.237809	0.513928	1	-2.0257	1.55008
		2	1.966*	0.446446	0.0136352	0.413315	3.51958
		4	0.951813	0.449017	0.401095	-0.610263	2.51389
	4	1	-1.18962	0.422494	0.135858	-2.65943	0.280184
		2	1.01464	0.697463	1	-1.41175	3.44102
		3	-0.951813	0.449017	0.401095	-2.51389	0.610263
Based on estimated marginal means
*. The mean difference is significant at the .05 level.
b. Adjustment for multiple comparisons: Bonferroni.
Multivariate Tests
	Value	F	Hypothesis df	Error df	Sig.
Pillai's trace	0.838097	2.588a	6	3	0.23284
Wilks' lambda	0.161903	2.588a	6	3	0.23284
Hotelling's trace	5.17653	2.588a	6	3	0.23284
Roy's largest root	5.17653	2.588a	6	3	0.23284
Each F tests the multivariate effect of recumbency. These tests are based on the linearly independent pairwise comparisons among the estimated marginal means.
a. Exact statistic
Profile Plots
vertCOV_conscious
vertCOV_anaesthetized

## Sheet: 1 way anova hor COV
1 way rep meas ANNOVA	horizontal COV
	p-value
conscious	0.0740415
anaesthetized	0.00815907
anaestheized DR to SR	0.0297266	Bonferroni
GLM Tr.11 Tr.12 Tr.13 Tr.14 Tr.31 Tr.32 Tr.33 Tr.34
/WSFACTOR=recumbency 4 Polynomial
/MEASURE=horizontalCOV_conscious horizontalCOV_anaesth
/METHOD=SSTYPE(3)
/PLOT=PROFILE(recumbency)
/EMMEANS=TABLES(recumbency) COMPARE ADJ(BONFERRONI)
/PRINT=HOMOGENEITY
/CRITERIA=ALPHA(.05)
/WSDESIGN=recumbency.
General Linear Model
Notes
Output Created		07-MAY-2015 12:36:19
Comments
Input	Data	D:\My Documents\2 EIT\3 beagle EIT\4 Kyoto abstract presentation\Statistics\horizontal COV.sav
	Active Dataset	DataSet2
	Filter	<none>
	Weight	<none>
	Split File	<none>
	N of Rows in Working Data File	9
Missing Value Handling	Definition of Missing	User-defined missing values are treated as missing.
	Cases Used	Statistics are based on all cases with valid data for all variables in the model.
Syntax		GLM Tr.11 Tr.12 Tr.13 Tr.14 Tr.31 Tr.32 Tr.33 Tr.34 /WSFACTOR=recumbency 4 Polynomial /MEASURE=horizontalCOV_conscious horizontalCOV_anaesth /METHOD=SSTYPE(3) /PLOT=PROFILE(recumbency) /EMMEANS=TABLES(recumbency) COMPARE ADJ(BONFERRONI) /PRINT=HOMOGENEITY /CRITERIA=ALPHA(.05) /WSDESIGN=recumbency.
Resources	Processor Time	00:00:00.23
	Elapsed Time	00:00:00.24
[DataSet2] D:\My Documents\2 EIT\3 beagle EIT\4 Kyoto abstract presentation\Statistics\horizontal COV.sav
Warnings
The HOMOGENEITY specification in the PRINT subcommand will be ignored because there are no between-subjects factors.
Within-Subjects Factors
Measure		Dependent Variable
horizontalCOV_conscious	1	Tr.11
	2	Tr.12
	3	Tr.13
	4	Tr.14
horizontalCOV_anaesth	1	Tr.31
	2	Tr.32
	3	Tr.33
	4	Tr.34
Multivariate Testsa
Effect			Value	F	Hypothesis df	Error df	Sig.
Between Subjects	Intercept	Pillai's Trace	0.999889	31653.461b	2	7	1.42101e-14
		Wilks' Lambda	0.00011056	31653.461b	2	7	1.42101e-14
		Hotelling's Trace	9043.85	31653.461b	2	7	1.42101e-14
		Roy's Largest Root	9043.85	31653.461b	2	7	1.42101e-14
Within Subjects	recumbency	Pillai's Trace	0.817268	2.236b	6	3	0.271697
		Wilks' Lambda	0.182732	2.236b	6	3	0.271697
		Hotelling's Trace	4.4725	2.236b	6	3	0.271697
		Roy's Largest Root	4.4725	2.236b	6	3	0.271697
a. Design: Intercept Within Subjects Design: recumbency
b. Exact statistic
Mauchly's Test of Sphericitya
Within Subjects Effect		Mauchly's W	Approx. Chi-Square	df	Sig.	Epsilonb
						Greenhouse-Geisser	Huynh-Feldt	Lower-bound
recumbency	horizontalCOV_conscious	0.225789	10.0037	5	0.0779252	0.559784	0.691605	0.333333
	horizontalCOV_anaesth	0.391353	6.30642	5	0.281917	0.655866	0.868001	0.333333
Tests the null hypothesis that the error covariance matrix of the orthonormalized transformed dependent variables is proportional to an identity matrix.
a. Design: Intercept Within Subjects Design: recumbency
b. May be used to adjust the degrees of freedom for the averaged tests of significance. Corrected tests are displayed in the Tests of Within-Subjects Effects table.
Tests of Within-Subjects Effects
Multivariatea,b
Within Subjects Effect		Value	F	Hypothesis df	Error df	Sig.
recumbency	Pillai's Trace	0.651075	3.8613	6	48	0.00318838
	Wilks' Lambda	0.423317	4.117c	6	46	0.00217435
	Hotelling's Trace	1.18656	4.35072	6	44	0.00156927
	Roy's Largest Root	1.0131	8.105d	3	24	0.000669018
a. Design: Intercept Within Subjects Design: recumbency
b. Tests are based on averaged variables.
c. Exact statistic
d. The statistic is an upper bound on F that yields a lower bound on the significance level.
Univariate Tests
Source			Type III Sum of Squares	df	Mean Square	F	Sig.
recumbency	horizontalCOV_conscious	Sphericity Assumed	52.7919	3	17.5973	2.61941	0.0740415
		Greenhouse-Geisser	52.7919	1.67935	31.4358	2.61941	0.11562
		Huynh-Feldt	52.7919	2.07482	25.4441	2.61941	0.101134
		Lower-bound	52.7919	1	52.7919	2.61941	0.144224
	horizontalCOV_anaesth	Sphericity Assumed	49.2551	3	16.4184	4.94877	0.00815907
		Greenhouse-Geisser	49.2551	1.9676	25.0331	4.94877	0.0219051
		Huynh-Feldt	49.2551	2.604	18.9152	4.94877	0.011878
		Lower-bound	49.2551	1	49.2551	4.94877	0.0567747
Error(recumbency)	horizontalCOV_conscious	Sphericity Assumed	161.233	24	6.71802
		Greenhouse-Geisser	161.233	13.4348	12.0011
		Huynh-Feldt	161.233	16.5985	9.71367
		Lower-bound	161.233	8	20.1541
	horizontalCOV_anaesth	Sphericity Assumed	79.624	24	3.31767
		Greenhouse-Geisser	79.624	15.7408	5.05845
		Huynh-Feldt	79.624	20.832	3.82219
		Lower-bound	79.624	8	9.953
Tests of Within-Subjects Contrasts
Source			Type III Sum of Squares	df	Mean Square	F	Sig.
recumbency	horizontalCOV_conscious	Linear	0.966467	1	0.966467	0.282453	0.609534
		Quadratic	46.9553	1	46.9553	3.61744	0.0936851
		Cubic	4.87005	1	4.87005	1.29795	0.287549
	horizontalCOV_anaesth	Linear	31.8426	1	31.8426	6.41674	0.0350842
		Quadratic	17.329	1	17.329	5.47478	0.0474287
		Cubic	0.0835699	1	0.0835699	0.0457834	0.835923
Error(recumbency)	horizontalCOV_conscious	Linear	27.3736	8	3.4217
		Quadratic	103.842	8	12.9803
		Cubic	30.0168	8	3.7521
	horizontalCOV_anaesth	Linear	39.6994	8	4.96243
		Quadratic	25.3219	8	3.16524
		Cubic	14.6026	8	1.82533
Tests of Between-Subjects Effects
Transformed Variable: Average
Source		Type III Sum of Squares	df	Mean Square	F	Sig.
Intercept	horizontalCOV_conscious	85262.9	1	85262.9	64962.8	6.28588e-17
	horizontalCOV_anaesth	82307.5	1	82307.5	4134.06	3.80794e-12
Error	horizontalCOV_conscious	10.4999	8	1.31249
	horizontalCOV_anaesth	159.277	8	19.9096
Estimated Marginal Means
recumbency
Estimates
Measure		Mean	Std. Error	95% Confidence Interval
				Lower Bound	Upper Bound
horizontalCOV_conscious	1	47.4689	0.803136	45.6169	49.321
	2	49.2417	0.530126	48.0192	50.4641
	3	50.3751	0.942002	48.2029	52.5474
	4	47.5796	0.756138	45.836	49.3233
horizontalCOV_anaesth	1	47.2259	0.823894	45.326	49.1258
	2	46.7657	0.927564	44.6267	48.9047
	3	47.4776	0.911266	45.3762	49.579
	4	49.7926	0.973903	47.5468	52.0384
Pairwise Comparisons
Measure			Mean Difference (I-J)	Std. Error	Sig.b	95% Confidence Interval for Differenceb
						Lower Bound	Upper Bound
horizontalCOV_conscious	1	2	-1.77274	1.16502	0.999569	-5.8257	2.28022
		3	-2.90621	1.64699	0.693849	-8.63589	2.82347
		4	-0.110678	0.916387	1	-3.29868	3.07732
	2	1	1.77274	1.16502	0.999569	-2.28022	5.8257
		3	-1.13347	0.86857	1	-4.15512	1.88818
		4	1.66206	0.922458	0.655541	-1.54706	4.87118
	3	1	2.90621	1.64699	0.693849	-2.82347	8.63589
		2	1.13347	0.86857	1	-1.88818	4.15512
		4	2.79553	1.56282	0.668693	-2.64134	8.2324
	4	1	0.110678	0.916387	1	-3.07732	3.29868
		2	-1.66206	0.922458	0.655541	-4.87118	1.54706
		3	-2.79553	1.56282	0.668693	-8.2324	2.64134
horizontalCOV_anaesth	1	2	0.460217	0.605711	1	-1.64698	2.56741
		3	-0.251698	1.16762	1	-4.31369	3.8103
		4	-2.56669	0.891254	0.123095	-5.66725	0.533876
	2	1	-0.460217	0.605711	1	-2.56741	1.64698
		3	-0.711915	0.84502	1	-3.65164	2.22781
		4	-3.027*	0.788468	0.0297266	-5.76989	-0.28392
	3	1	0.251698	1.16762	1	-3.8103	4.31369
		2	0.711915	0.84502	1	-2.22781	3.65164
		4	-2.31499	0.750512	0.0900786	-4.92593	0.295952
	4	1	2.56669	0.891254	0.123095	-0.533876	5.66725
		2	3.027*	0.788468	0.0297266	0.28392	5.76989
		3	2.31499	0.750512	0.0900786	-0.295952	4.92593
Based on estimated marginal means
*. The mean difference is significant at the .05 level.
b. Adjustment for multiple comparisons: Bonferroni.
Multivariate Tests
	Value	F	Hypothesis df	Error df	Sig.
Pillai's trace	0.817268	2.236a	6	3	0.271697
Wilks' lambda	0.182732	2.236a	6	3	0.271697
Hotelling's trace	4.4725	2.236a	6	3	0.271697
Roy's largest root	4.4725	2.236a	6	3	0.271697
Each F tests the multivariate effect of recumbency. These tests are based on the linearly independent pairwise comparisons among the estimated marginal means.
a. Exact statistic
Profile Plots
horizontalCOV_conscious
horizontalCOV_anaesth

## Sheet: 1 way anova gi
1 way rep meas ANNOVA	GI
	p-value
conscious	0.529131
anaesthetized	0.949119
DATASET NAME DataSet4 WINDOW=FRONT.
GLM Tr.11 Tr.12 Tr.13 Tr.14 Tr.31 Tr.32 Tr.33 Tr.34
/WSFACTOR=recumb 4 Polynomial
/MEASURE=gi_consc gi_anaesth
/METHOD=SSTYPE(3)
/PLOT=PROFILE(recumb)
/EMMEANS=TABLES(recumb) COMPARE ADJ(BONFERRONI)
/PRINT=HOMOGENEITY
/CRITERIA=ALPHA(.05)
/WSDESIGN=recumb.
General Linear Model
Notes
Output Created		07-MAY-2015 12:46:19
Comments
Input	Data	D:\My Documents\2 EIT\3 beagle EIT\4 Kyoto abstract presentation\Statistics\GI.sav
	Active Dataset	DataSet4
	Filter	<none>
	Weight	<none>
	Split File	<none>
	N of Rows in Working Data File	9
Missing Value Handling	Definition of Missing	User-defined missing values are treated as missing.
	Cases Used	Statistics are based on all cases with valid data for all variables in the model.
Syntax		GLM Tr.11 Tr.12 Tr.13 Tr.14 Tr.31 Tr.32 Tr.33 Tr.34 /WSFACTOR=recumb 4 Polynomial /MEASURE=gi_consc gi_anaesth /METHOD=SSTYPE(3) /PLOT=PROFILE(recumb) /EMMEANS=TABLES(recumb) COMPARE ADJ(BONFERRONI) /PRINT=HOMOGENEITY /CRITERIA=ALPHA(.05) /WSDESIGN=recumb.
Resources	Processor Time	00:00:00.28
	Elapsed Time	00:00:00.24
[DataSet4] D:\My Documents\2 EIT\3 beagle EIT\4 Kyoto abstract presentation\Statistics\GI.sav
Warnings
The HOMOGENEITY specification in the PRINT subcommand will be ignored because there are no between-subjects factors.
Within-Subjects Factors
Measure		Dependent Variable
gi_consc	1	Tr.11
	2	Tr.12
	3	Tr.13
	4	Tr.14
gi_anaesth	1	Tr.31
	2	Tr.32
	3	Tr.33
	4	Tr.34
Multivariate Testsa
Effect			Value	F	Hypothesis df	Error df	Sig.
Between Subjects	Intercept	Pillai's Trace	0.999791	16730.956b	2	7	1.32311e-13
		Wilks' Lambda	0.000209149	16730.956b	2	7	1.32311e-13
		Hotelling's Trace	4780.27	16730.956b	2	7	1.32311e-13
		Roy's Largest Root	4780.27	16730.956b	2	7	1.32311e-13
Within Subjects	recumb	Pillai's Trace	0.41317	.352b	6	3	0.872034
		Wilks' Lambda	0.58683	.352b	6	3	0.872034
		Hotelling's Trace	0.704072	.352b	6	3	0.872034
		Roy's Largest Root	0.704072	.352b	6	3	0.872034
a. Design: Intercept Within Subjects Design: recumb
b. Exact statistic
Mauchly's Test of Sphericitya
Within Subjects Effect		Mauchly's W	Approx. Chi-Square	df	Sig.	Epsilonb
						Greenhouse-Geisser	Huynh-Feldt	Lower-bound
recumb	gi_consc	0.353889	6.98286	5	0.226155	0.623448	0.806629	0.333333
	gi_anaesth	0.297507	8.14946	5	0.151958	0.666327	0.888229	0.333333
Tests the null hypothesis that the error covariance matrix of the orthonormalized transformed dependent variables is proportional to an identity matrix.
a. Design: Intercept Within Subjects Design: recumb
b. May be used to adjust the degrees of freedom for the averaged tests of significance. Corrected tests are displayed in the Tests of Within-Subjects Effects table.
Tests of Within-Subjects Effects
Multivariatea,b
Within Subjects Effect		Value	F	Hypothesis df	Error df	Sig.
recumb	Pillai's Trace	0.157369	0.683235	6	48	0.663913
	Wilks' Lambda	0.844676	.675c	6	46	0.670218
	Hotelling's Trace	0.181466	0.665374	6	44	0.677852
	Roy's Largest Root	0.166968	1.336d	3	24	0.286137
a. Design: Intercept Within Subjects Design: recumb
b. Tests are based on averaged variables.
c. Exact statistic
d. The statistic is an upper bound on F that yields a lower bound on the significance level.
Univariate Tests
Source			Type III Sum of Squares	df	Mean Square	F	Sig.
recumb	gi_consc	Sphericity Assumed	0.000486129	3	0.000162043	0.757125	0.529131
		Greenhouse-Geisser	0.000486129	1.87034	0.000259915	0.757125	0.477834
		Huynh-Feldt	0.000486129	2.41989	0.000200889	0.757125	0.505749
		Lower-bound	0.000486129	1	0.000486129	0.757125	0.409578
	gi_anaesth	Sphericity Assumed	8.64387e-05	3	2.88129e-05	0.117228	0.949119
		Greenhouse-Geisser	8.64387e-05	1.99898	4.32414e-05	0.117228	0.890049
		Huynh-Feldt	8.64387e-05	2.66469	3.24386e-05	0.117228	0.934528
		Lower-bound	8.64387e-05	1	8.64387e-05	0.117228	0.740882
Error(recumb)	gi_consc	Sphericity Assumed	0.00513659	24	0.000214024
		Greenhouse-Geisser	0.00513659	14.9627	0.000343292
		Huynh-Feldt	0.00513659	19.3591	0.000265332
		Lower-bound	0.00513659	8	0.000642073
	gi_anaesth	Sphericity Assumed	0.00589883	24	0.000245784
		Greenhouse-Geisser	0.00589883	15.9919	0.000368865
		Huynh-Feldt	0.00589883	21.3175	0.000276713
		Lower-bound	0.00589883	8	0.000737353
Tests of Within-Subjects Contrasts
Source			Type III Sum of Squares	df	Mean Square	F	Sig.
recumb	gi_consc	Linear	0.000163399	1	0.000163399	0.579107	0.468498
		Quadratic	5.99535e-05	1	5.99535e-05	0.470402	0.512185
		Cubic	0.000262777	1	0.000262777	1.1304	0.318728
	gi_anaesth	Linear	4.83032e-05	1	4.83032e-05	0.21663	0.654027
		Quadratic	1.23031e-05	1	1.23031e-05	0.0327985	0.860791
		Cubic	2.58324e-05	1	2.58324e-05	0.185489	0.678067
Error(recumb)	gi_consc	Linear	0.00225726	8	0.000282158
		Quadratic	0.00101961	8	0.000127452
		Cubic	0.00185971	8	0.000232464
	gi_anaesth	Linear	0.0017838	8	0.000222975
		Quadratic	0.00300089	8	0.000375111
		Cubic	0.00111413	8	0.000139267
Tests of Between-Subjects Effects
Transformed Variable: Average
Source		Type III Sum of Squares	df	Mean Square	F	Sig.
Intercept	gi_consc	4.52649	1	4.52649	17666.4	1.14794e-14
	gi_anaesth	4.54726	1	4.54726	35770.5	6.83551e-16
Error	gi_consc	0.00204976	8	0.00025622
	gi_anaesth	0.00101699	8	0.000127123
Estimated Marginal Means
recumb
Estimates
Measure		Mean	Std. Error	95% Confidence Interval
				Lower Bound	Upper Bound
gi_consc	1	0.349235	0.00492638	0.337875	0.360596
	2	0.358555	0.00428759	0.348668	0.368442
	3	0.353211	0.004969	0.341752	0.364669
	4	0.357368	0.00569796	0.344229	0.370508
gi_anaesth	1	0.353645	0.00405628	0.344292	0.362999
	2	0.354335	0.00450137	0.343955	0.364715
	3	0.357644	0.00507758	0.345935	0.369353
	4	0.355996	0.0057927	0.342638	0.369354
Pairwise Comparisons
Measure			Mean Difference (I-J)	Std. Error	Sig.a	95% Confidence Interval for Differencea
						Lower Bound	Upper Bound
gi_consc	1	2	-0.00931953	0.00787113	1	-0.0367022	0.0180632
		3	-0.00397557	0.00631999	1	-0.025962	0.0180109
		4	-0.00813313	0.00924603	1	-0.0402989	0.0240327
	2	1	0.00931953	0.00787113	1	-0.0180632	0.0367022
		3	0.00534396	0.00537321	1	-0.0133488	0.0240367
		4	0.0011864	0.00412528	1	-0.0131649	0.0155377
	3	1	0.00397557	0.00631999	1	-0.0180109	0.025962
		2	-0.00534396	0.00537321	1	-0.0240367	0.0133488
		4	-0.00415756	0.00721739	1	-0.029266	0.0209509
	4	1	0.00813313	0.00924603	1	-0.0240327	0.0402989
		2	-0.0011864	0.00412528	1	-0.0155377	0.0131649
		3	0.00415756	0.00721739	1	-0.0209509	0.029266
gi_anaesth	1	2	-0.000689918	0.00684991	1	-0.0245199	0.0231401
		3	-0.00399896	0.00658256	1	-0.0268989	0.018901
		4	-0.00235049	0.00808862	1	-0.0304898	0.0257888
	2	1	0.000689918	0.00684991	1	-0.0231401	0.0245199
		3	-0.00330904	0.00388233	1	-0.0168152	0.0101971
		4	-0.00166058	0.00788732	1	-0.0290996	0.0257785
	3	1	0.00399896	0.00658256	1	-0.018901	0.0268989
		2	0.00330904	0.00388233	1	-0.0101971	0.0168152
		4	0.00164846	0.00973412	1	-0.0322154	0.0355123
	4	1	0.00235049	0.00808862	1	-0.0257888	0.0304898
		2	0.00166058	0.00788732	1	-0.0257785	0.0290996
		3	-0.00164846	0.00973412	1	-0.0355123	0.0322154
Based on estimated marginal means
a. Adjustment for multiple comparisons: Bonferroni.
Multivariate Tests
	Value	F	Hypothesis df	Error df	Sig.
Pillai's trace	0.41317	.352a	6	3	0.872034
Wilks' lambda	0.58683	.352a	6	3	0.872034
Hotelling's trace	0.704072	.352a	6	3	0.872034
Roy's largest root	0.704072	.352a	6	3	0.872034
Each F tests the multivariate effect of recumb. These tests are based on the linearly independent pairwise comparisons among the estimated marginal means.
a. Exact statistic
Profile Plots
gi_consc
gi_anaesth
